# Supplementary material for: Allele frequency‐free inference of close familial relationships from genotypes or low‐depth sequencing data
Source: Mol Ecol. 2019 Jan 23;28(1):35–48. doi: 10.1111/mec.14954 (PMC6850436; doi:10.1111/mec.14954)
Supplement: Supplementary file 2 [file MEC-28-35-s002.txt]

method	rel	pair	stat	NLOCI	jackknife	global_est	jk_est	jk_var	jk_std	err_range
IBS	FS	NA19331-NA19334	Kin	10000	chromosome	0.215826	0.215944	0.000501	0.022378	0.044756
IBS	FS	NA19331-NA19334	Kin	50000	chromosome	0.215700	0.215776	0.000354	0.018802	0.037604
IBS	FS	NA19331-NA19334	Kin	100000	chromosome	0.217717	0.217747	0.000405	0.020125	0.040250
IBS	FS	NA19331-NA19334	Kin	250000	chromosome	0.217571	0.217553	0.000296	0.017206	0.034411
IBS	FS	NA19331-NA19334	Kin	9999999	chromosome	0.222255	0.222270	0.000359	0.018947	0.037894
IBS	FS	NA19331-NA19334	R0	10000	chromosome	0.083843	0.082477	0.000654	0.025578	0.051156
IBS	FS	NA19331-NA19334	R0	50000	chromosome	0.085315	0.084385	0.000281	0.016757	0.033515
IBS	FS	NA19331-NA19334	R0	100000	chromosome	0.080465	0.079503	0.000314	0.017714	0.035427
IBS	FS	NA19331-NA19334	R0	250000	chromosome	0.083290	0.082500	0.000166	0.012900	0.025799
IBS	FS	NA19331-NA19334	R0	9999999	chromosome	0.077033	0.076149	0.000254	0.015927	0.031854
IBS	FS	NA19331-NA19334	R1	10000	chromosome	0.515396	0.510278	0.003704	0.060864	0.121727
IBS	FS	NA19331-NA19334	R1	50000	chromosome	0.518048	0.513550	0.003416	0.058447	0.116893
IBS	FS	NA19331-NA19334	R1	100000	chromosome	0.516954	0.512193	0.003736	0.061125	0.122249
IBS	FS	NA19331-NA19334	R1	250000	chromosome	0.522506	0.518239	0.003106	0.055733	0.111467
IBS	FS	NA19331-NA19334	R1	9999999	chromosome	0.531020	0.526960	0.003279	0.057262	0.114524
IBS	HS	NA19027-NA19042	Kin	10000	chromosome	0.163721	0.163884	0.000223	0.014919	0.029839
IBS	HS	NA19027-NA19042	Kin	50000	chromosome	0.140203	0.140227	0.000125	0.011168	0.022337
IBS	HS	NA19027-NA19042	Kin	100000	chromosome	0.137393	0.137439	0.000153	0.012349	0.024699
IBS	HS	NA19027-NA19042	Kin	250000	chromosome	0.136363	0.136405	0.000140	0.011836	0.023673
IBS	HS	NA19027-NA19042	Kin	9999999	chromosome	0.137942	0.138009	0.000127	0.011289	0.022578
IBS	HS	NA19027-NA19042	R0	10000	chromosome	0.132270	0.131336	0.000576	0.024002	0.048004
IBS	HS	NA19027-NA19042	R0	50000	chromosome	0.165093	0.164694	0.000343	0.018509	0.037018
IBS	HS	NA19027-NA19042	R0	100000	chromosome	0.175782	0.175223	0.000475	0.021790	0.043579
IBS	HS	NA19027-NA19042	R0	250000	chromosome	0.177012	0.176473	0.000457	0.021369	0.042738
IBS	HS	NA19027-NA19042	R0	9999999	chromosome	0.174056	0.173513	0.000400	0.019996	0.039993
IBS	HS	NA19027-NA19042	R1	10000	chromosome	0.381034	0.380088	0.000774	0.027820	0.055640
IBS	HS	NA19027-NA19042	R1	50000	chromosome	0.339842	0.339572	0.000278	0.016664	0.033329
IBS	HS	NA19027-NA19042	R1	100000	chromosome	0.345383	0.345068	0.000295	0.017174	0.034347
IBS	HS	NA19027-NA19042	R1	250000	chromosome	0.343149	0.342865	0.000221	0.014864	0.029728
IBS	HS	NA19027-NA19042	R1	9999999	chromosome	0.344843	0.344634	0.000197	0.014042	0.028084
IBS	HS	NA19313-NA19334	Kin	10000	chromosome	0.146572	0.146866	0.000423	0.020563	0.041125
IBS	HS	NA19313-NA19334	Kin	50000	chromosome	0.137842	0.137937	0.000347	0.018627	0.037254
IBS	HS	NA19313-NA19334	Kin	100000	chromosome	0.139487	0.139537	0.000152	0.012319	0.024639
IBS	HS	NA19313-NA19334	Kin	250000	chromosome	0.134411	0.134427	0.000196	0.013986	0.027972
IBS	HS	NA19313-NA19334	Kin	9999999	chromosome	0.137024	0.137039	0.000181	0.013448	0.026897
IBS	HS	NA19313-NA19334	R0	10000	chromosome	0.168173	0.167241	0.001557	0.039458	0.078917
IBS	HS	NA19313-NA19334	R0	50000	chromosome	0.176162	0.175015	0.001142	0.033798	0.067595
IBS	HS	NA19313-NA19334	R0	100000	chromosome	0.173276	0.172599	0.000330	0.018153	0.036305
IBS	HS	NA19313-NA19334	R0	250000	chromosome	0.183042	0.182474	0.000641	0.025323	0.050646
IBS	HS	NA19313-NA19334	R0	9999999	chromosome	0.181378	0.180775	0.000536	0.023161	0.046322
IBS	HS	NA19313-NA19334	R1	10000	chromosome	0.370920	0.370352	0.000963	0.031028	0.062057
IBS	HS	NA19313-NA19334	R1	50000	chromosome	0.347846	0.347134	0.000615	0.024803	0.049606
IBS	HS	NA19313-NA19334	R1	100000	chromosome	0.349904	0.349247	0.000544	0.023318	0.046636
IBS	HS	NA19313-NA19334	R1	250000	chromosome	0.344910	0.344529	0.000317	0.017806	0.035611
IBS	HS	NA19313-NA19334	R1	9999999	chromosome	0.353110	0.352711	0.000320	0.017891	0.035781
IBS	PO	NA19313-NA19331	Kin	10000	chromosome	0.254969	0.255171	0.000128	0.011328	0.022655
IBS	PO	NA19313-NA19331	Kin	50000	chromosome	0.238493	0.238561	0.000054	0.007323	0.014645
IBS	PO	NA19313-NA19331	Kin	100000	chromosome	0.247620	0.247741	0.000112	0.010565	0.021130
IBS	PO	NA19313-NA19331	Kin	250000	chromosome	0.247108	0.247175	0.000047	0.006853	0.013706
IBS	PO	NA19313-NA19331	Kin	9999999	chromosome	0.250615	0.250618	0.000002	0.001233	0.002466
IBS	PO	NA19313-NA19331	R0	10000	chromosome	0.022061	0.021808	0.000147	0.012137	0.024273
IBS	PO	NA19313-NA19331	R0	50000	chromosome	0.015166	0.015180	0.000287	0.016955	0.033909
IBS	PO	NA19313-NA19331	R0	100000	chromosome	0.007415	0.007447	0.000724	0.026899	0.053797
IBS	PO	NA19313-NA19331	R0	250000	chromosome	0.002493	0.002424	0.000252	0.015888	0.031776
IBS	PO	NA19313-NA19331	R0	9999999	chromosome	0.000247	0.000248	0.000000	0.000295	0.000589
IBS	PO	NA19313-NA19331	R1	10000	chromosome	0.564633	0.563505	0.001574	0.039673	0.079347
IBS	PO	NA19313-NA19331	R1	50000	chromosome	0.480542	0.480277	0.000328	0.018097	0.036195
IBS	PO	NA19313-NA19331	R1	100000	chromosome	0.503533	0.503425	0.000256	0.015985	0.031969
IBS	PO	NA19313-NA19331	R1	250000	chromosome	0.492822	0.492795	0.000084	0.009150	0.018299
IBS	PO	NA19313-NA19331	R1	9999999	chromosome	0.502900	0.502889	0.000026	0.005110	0.010220
IBS	UN	NA19027-NA19313	Kin	10000	chromosome	0.023939	0.024187	0.000366	0.019124	0.038248
IBS	UN	NA19027-NA19313	Kin	50000	chromosome	0.018274	0.018348	0.000126	0.011218	0.022436
IBS	UN	NA19027-NA19313	Kin	100000	chromosome	0.012876	0.012945	0.000072	0.008496	0.016992
IBS	UN	NA19027-NA19313	Kin	250000	chromosome	0.011364	0.011418	0.000054	0.007331	0.014662
IBS	UN	NA19027-NA19313	Kin	9999999	chromosome	0.015186	0.015203	0.000014	0.003771	0.007542
IBS	UN	NA19027-NA19313	R0	10000	chromosome	0.431498	0.429215	0.002765	0.052580	0.105160
IBS	UN	NA19027-NA19313	R0	50000	chromosome	0.444384	0.443724	0.001122	0.033491	0.066982
IBS	UN	NA19027-NA19313	R0	100000	chromosome	0.461265	0.460985	0.000642	0.025347	0.050695
IBS	UN	NA19027-NA19313	R0	250000	chromosome	0.465840	0.465467	0.000469	0.021648	0.043295
IBS	UN	NA19027-NA19313	R0	9999999	chromosome	0.454809	0.454733	0.000121	0.011009	0.022017
IBS	UN	NA19027-NA19313	R1	10000	chromosome	0.240702	0.240439	0.000313	0.017697	0.035395
IBS	UN	NA19027-NA19313	R1	50000	chromosome	0.220692	0.220617	0.000077	0.008764	0.017528
IBS	UN	NA19027-NA19313	R1	100000	chromosome	0.223325	0.223284	0.000039	0.006205	0.012410
IBS	UN	NA19027-NA19313	R1	250000	chromosome	0.223329	0.223319	0.000040	0.006329	0.012657
IBS	UN	NA19027-NA19313	R1	9999999	chromosome	0.226938	0.226940	0.000007	0.002714	0.005428
IBS	UN	NA19027-NA19331	Kin	10000	chromosome	0.013649	0.013887	0.000342	0.018487	0.036973
IBS	UN	NA19027-NA19331	Kin	50000	chromosome	0.011037	0.011084	0.000032	0.005660	0.011320
IBS	UN	NA19027-NA19331	Kin	100000	chromosome	0.013005	0.013015	0.000025	0.004962	0.009925
IBS	UN	NA19027-NA19331	Kin	250000	chromosome	0.011043	0.011064	0.000045	0.006681	0.013362
IBS	UN	NA19027-NA19331	Kin	9999999	chromosome	0.009799	0.009801	0.000008	0.002891	0.005782
IBS	UN	NA19027-NA19331	R0	10000	chromosome	0.455130	0.452345	0.003490	0.059075	0.118151
IBS	UN	NA19027-NA19331	R0	50000	chromosome	0.463706	0.463488	0.000341	0.018477	0.036955
IBS	UN	NA19027-NA19331	R0	100000	chromosome	0.457903	0.457795	0.000249	0.015776	0.031552
IBS	UN	NA19027-NA19331	R0	250000	chromosome	0.463506	0.463322	0.000481	0.021925	0.043850
IBS	UN	NA19027-NA19331	R0	9999999	chromosome	0.467617	0.467555	0.000088	0.009373	0.018747
IBS	UN	NA19027-NA19331	R1	10000	chromosome	0.198816	0.198636	0.000184	0.013582	0.027165
IBS	UN	NA19027-NA19331	R1	50000	chromosome	0.198390	0.198365	0.000035	0.005911	0.011822
IBS	UN	NA19027-NA19331	R1	100000	chromosome	0.202758	0.202723	0.000026	0.005119	0.010238
IBS	UN	NA19027-NA19331	R1	250000	chromosome	0.197128	0.197109	0.000011	0.003248	0.006497
IBS	UN	NA19027-NA19331	R1	9999999	chromosome	0.196954	0.196951	0.000005	0.002160	0.004321
IBS	UN	NA19027-NA19334	Kin	10000	chromosome	0.012184	0.012401	0.000277	0.016632	0.033263
IBS	UN	NA19027-NA19334	Kin	50000	chromosome	0.008468	0.008554	0.000063	0.007961	0.015921
IBS	UN	NA19027-NA19334	Kin	100000	chromosome	0.007488	0.007514	0.000038	0.006160	0.012320
IBS	UN	NA19027-NA19334	Kin	250000	chromosome	0.006086	0.006112	0.000023	0.004755	0.009510
IBS	UN	NA19027-NA19334	Kin	9999999	chromosome	0.007127	0.007143	0.000008	0.002888	0.005776
IBS	UN	NA19027-NA19334	R0	10000	chromosome	0.462874	0.460217	0.002422	0.049216	0.098433
IBS	UN	NA19027-NA19334	R0	50000	chromosome	0.473854	0.473447	0.000596	0.024408	0.048817
IBS	UN	NA19027-NA19334	R0	100000	chromosome	0.476703	0.476543	0.000363	0.019057	0.038115
IBS	UN	NA19027-NA19334	R0	250000	chromosome	0.480988	0.480847	0.000218	0.014755	0.029510
IBS	UN	NA19027-NA19334	R0	9999999	chromosome	0.477824	0.477731	0.000079	0.008871	0.017742
IBS	UN	NA19027-NA19334	R1	10000	chromosome	0.219433	0.219245	0.000285	0.016896	0.033792
IBS	UN	NA19027-NA19334	R1	50000	chromosome	0.215099	0.215087	0.000055	0.007429	0.014859
IBS	UN	NA19027-NA19334	R1	100000	chromosome	0.212819	0.212790	0.000017	0.004141	0.008283
IBS	UN	NA19027-NA19334	R1	250000	chromosome	0.211474	0.211473	0.000010	0.003229	0.006458
IBS	UN	NA19027-NA19334	R1	9999999	chromosome	0.212732	0.212736	0.000005	0.002270	0.004540
IBS	UN	NA19042-NA19313	Kin	10000	chromosome	0.015232	0.015512	0.000312	0.017654	0.035308
IBS	UN	NA19042-NA19313	Kin	50000	chromosome	0.011878	0.011973	0.000097	0.009856	0.019712
IBS	UN	NA19042-NA19313	Kin	100000	chromosome	0.021166	0.021223	0.000074	0.008629	0.017258
IBS	UN	NA19042-NA19313	Kin	250000	chromosome	0.013444	0.013464	0.000090	0.009477	0.018954
IBS	UN	NA19042-NA19313	Kin	9999999	chromosome	0.019302	0.019315	0.000013	0.003554	0.007107
IBS	UN	NA19042-NA19313	R0	10000	chromosome	0.455212	0.453651	0.002629	0.051272	0.102544
IBS	UN	NA19042-NA19313	R0	50000	chromosome	0.463675	0.463040	0.000889	0.029821	0.059643
IBS	UN	NA19042-NA19313	R0	100000	chromosome	0.436540	0.436214	0.000652	0.025541	0.051081
IBS	UN	NA19042-NA19313	R0	250000	chromosome	0.459157	0.458973	0.000811	0.028471	0.056942
IBS	UN	NA19042-NA19313	R0	9999999	chromosome	0.442730	0.442657	0.000104	0.010210	0.020421
IBS	UN	NA19042-NA19313	R1	10000	chromosome	0.230628	0.230323	0.000244	0.015607	0.031215
IBS	UN	NA19042-NA19313	R1	50000	chromosome	0.218345	0.218307	0.000051	0.007139	0.014277
IBS	UN	NA19042-NA19313	R1	100000	chromosome	0.225582	0.225560	0.000026	0.005117	0.010234
IBS	UN	NA19042-NA19313	R1	250000	chromosome	0.220505	0.220508	0.000037	0.006081	0.012163
IBS	UN	NA19042-NA19313	R1	9999999	chromosome	0.228467	0.228467	0.000008	0.002771	0.005543
IBS	UN	NA19042-NA19331	Kin	10000	chromosome	0.010258	0.010659	0.000382	0.019552	0.039104
IBS	UN	NA19042-NA19331	Kin	50000	chromosome	0.008435	0.008483	0.000051	0.007169	0.014338
IBS	UN	NA19042-NA19331	Kin	100000	chromosome	0.019940	0.019943	0.000033	0.005773	0.011546
IBS	UN	NA19042-NA19331	Kin	250000	chromosome	0.009572	0.009594	0.000021	0.004552	0.009105
IBS	UN	NA19042-NA19331	Kin	9999999	chromosome	0.012899	0.012893	0.000008	0.002813	0.005626
IBS	UN	NA19042-NA19331	R0	10000	chromosome	0.465547	0.462699	0.004227	0.065017	0.130033
IBS	UN	NA19042-NA19331	R0	50000	chromosome	0.472324	0.471977	0.000544	0.023313	0.046627
IBS	UN	NA19042-NA19331	R0	100000	chromosome	0.434218	0.434136	0.000353	0.018792	0.037585
IBS	UN	NA19042-NA19331	R0	250000	chromosome	0.467949	0.467780	0.000227	0.015063	0.030126
IBS	UN	NA19042-NA19331	R0	9999999	chromosome	0.457158	0.457147	0.000084	0.009157	0.018313
IBS	UN	NA19042-NA19331	R1	10000	chromosome	0.192936	0.192857	0.000155	0.012464	0.024929
IBS	UN	NA19042-NA19331	R1	50000	chromosome	0.198626	0.198621	0.000035	0.005928	0.011855
IBS	UN	NA19042-NA19331	R1	100000	chromosome	0.198721	0.198712	0.000015	0.003861	0.007721
IBS	UN	NA19042-NA19331	R1	250000	chromosome	0.193617	0.193610	0.000011	0.003339	0.006678
IBS	UN	NA19042-NA19331	R1	9999999	chromosome	0.196078	0.196076	0.000004	0.001914	0.003828
IBS	UN	NA19042-NA19334	Kin	10000	chromosome	0.012153	0.012431	0.000219	0.014789	0.029578
IBS	UN	NA19042-NA19334	Kin	50000	chromosome	0.003851	0.003873	0.000021	0.004577	0.009155
IBS	UN	NA19042-NA19334	Kin	100000	chromosome	0.015614	0.015638	0.000028	0.005274	0.010548
IBS	UN	NA19042-NA19334	Kin	250000	chromosome	0.009051	0.009074	0.000024	0.004860	0.009720
IBS	UN	NA19042-NA19334	Kin	9999999	chromosome	0.010960	0.010968	0.000010	0.003110	0.006220
IBS	UN	NA19042-NA19334	R0	10000	chromosome	0.461706	0.459750	0.002087	0.045682	0.091363
IBS	UN	NA19042-NA19334	R0	50000	chromosome	0.487656	0.487439	0.000211	0.014533	0.029065
IBS	UN	NA19042-NA19334	R0	100000	chromosome	0.450863	0.450689	0.000267	0.016342	0.032685
IBS	UN	NA19042-NA19334	R0	250000	chromosome	0.471272	0.471182	0.000236	0.015346	0.030693
IBS	UN	NA19042-NA19334	R0	9999999	chromosome	0.465530	0.465474	0.000093	0.009618	0.019236
IBS	UN	NA19042-NA19334	R1	10000	chromosome	0.209925	0.209911	0.000146	0.012096	0.024191
IBS	UN	NA19042-NA19334	R1	50000	chromosome	0.204128	0.204114	0.000021	0.004560	0.009121
IBS	UN	NA19042-NA19334	R1	100000	chromosome	0.210759	0.210745	0.000025	0.005047	0.010094
IBS	UN	NA19042-NA19334	R1	250000	chromosome	0.207493	0.207483	0.000019	0.004327	0.008654
IBS	UN	NA19042-NA19334	R1	9999999	chromosome	0.210281	0.210283	0.000006	0.002433	0.004865
SFS	FS	NA19331-NA19334	Kin	10000	chromosome	0.215313	0.210234	0.000402	0.020039	0.040078
SFS	FS	NA19331-NA19334	Kin	50000	chromosome	0.216399	0.216537	0.000332	0.018222	0.036444
SFS	FS	NA19331-NA19334	Kin	100000	chromosome	0.217078	0.221277	0.000390	0.019737	0.039475
SFS	FS	NA19331-NA19334	Kin	250000	chromosome	0.217206	0.220666	0.000381	0.019526	0.039051
SFS	FS	NA19331-NA19334	Kin	9999999	chromosome	0.218458	0.218477	0.000391	0.019765	0.039529
SFS	FS	NA19331-NA19334	R0	10000	chromosome	0.087114	0.099434	0.000488	0.022095	0.044190
SFS	FS	NA19331-NA19334	R0	50000	chromosome	0.087233	0.083880	0.000244	0.015609	0.031217
SFS	FS	NA19331-NA19334	R0	100000	chromosome	0.083661	0.078785	0.000249	0.015779	0.031558
SFS	FS	NA19331-NA19334	R0	250000	chromosome	0.086391	0.080718	0.000291	0.017061	0.034122
SFS	FS	NA19331-NA19334	R0	9999999	chromosome	0.086327	0.085352	0.000323	0.017977	0.035954
SFS	FS	NA19331-NA19334	R1	10000	chromosome	0.520200	0.520125	0.003637	0.060310	0.120621
SFS	FS	NA19331-NA19334	R1	50000	chromosome	0.525733	0.516475	0.003233	0.056862	0.113724
SFS	FS	NA19331-NA19334	R1	100000	chromosome	0.520967	0.527611	0.003670	0.060584	0.121167
SFS	FS	NA19331-NA19334	R1	250000	chromosome	0.527749	0.529721	0.003341	0.057805	0.115610
SFS	FS	NA19331-NA19334	R1	9999999	chromosome	0.533749	0.529538	0.003407	0.058367	0.116734
SFS	HS	NA19027-NA19042	Kin	10000	chromosome	0.152871	0.159815	0.000282	0.016795	0.033591
SFS	HS	NA19027-NA19042	Kin	50000	chromosome	0.131087	0.147361	0.000363	0.019049	0.038099
SFS	HS	NA19027-NA19042	Kin	100000	chromosome	0.128012	0.141691	0.000297	0.017244	0.034488
SFS	HS	NA19027-NA19042	Kin	250000	chromosome	0.127712	0.140266	0.000280	0.016733	0.033466
SFS	HS	NA19027-NA19042	Kin	9999999	chromosome	0.128321	0.128392	0.000135	0.011604	0.023208
SFS	HS	NA19027-NA19042	R0	10000	chromosome	0.155493	0.142914	0.000630	0.025109	0.050217
SFS	HS	NA19027-NA19042	R0	50000	chromosome	0.184925	0.152403	0.001241	0.035226	0.070452
SFS	HS	NA19027-NA19042	R0	100000	chromosome	0.195696	0.167575	0.001039	0.032229	0.064458
SFS	HS	NA19027-NA19042	R0	250000	chromosome	0.195811	0.171622	0.000950	0.030816	0.061632
SFS	HS	NA19027-NA19042	R0	9999999	chromosome	0.194527	0.193941	0.000457	0.021381	0.042762
SFS	HS	NA19027-NA19042	R1	10000	chromosome	0.375567	0.383270	0.001031	0.032107	0.064214
SFS	HS	NA19027-NA19042	R1	50000	chromosome	0.334221	0.350895	0.000533	0.023088	0.046176
SFS	HS	NA19027-NA19042	R1	100000	chromosome	0.338983	0.351523	0.000406	0.020142	0.040283
SFS	HS	NA19027-NA19042	R1	250000	chromosome	0.337896	0.352299	0.000401	0.020032	0.040063
SFS	HS	NA19027-NA19042	R1	9999999	chromosome	0.338339	0.338137	0.000189	0.013760	0.027520
SFS	HS	NA19313-NA19334	Kin	10000	chromosome	0.135652	0.122119	0.000578	0.024045	0.048091
SFS	HS	NA19313-NA19334	Kin	50000	chromosome	0.134481	0.127927	0.000268	0.016375	0.032750
SFS	HS	NA19313-NA19334	Kin	100000	chromosome	0.135844	0.139850	0.000218	0.014766	0.029532
SFS	HS	NA19313-NA19334	Kin	250000	chromosome	0.131641	0.131939	0.000187	0.013683	0.027367
SFS	HS	NA19313-NA19334	Kin	9999999	chromosome	0.134756	0.134782	0.000187	0.013691	0.027382
SFS	HS	NA19313-NA19334	R0	10000	chromosome	0.193350	0.221691	0.002284	0.047791	0.095582
SFS	HS	NA19313-NA19334	R0	50000	chromosome	0.184077	0.194282	0.000855	0.029238	0.058476
SFS	HS	NA19313-NA19334	R0	100000	chromosome	0.181898	0.175103	0.000584	0.024168	0.048336
SFS	HS	NA19313-NA19334	R0	250000	chromosome	0.188509	0.185359	0.000579	0.024065	0.048131
SFS	HS	NA19313-NA19334	R0	9999999	chromosome	0.186711	0.186069	0.000568	0.023835	0.047670
SFS	HS	NA19313-NA19334	R1	10000	chromosome	0.368393	0.360275	0.000960	0.030979	0.061959
SFS	HS	NA19313-NA19334	R1	50000	chromosome	0.346925	0.336853	0.000535	0.023123	0.046246
SFS	HS	NA19313-NA19334	R1	100000	chromosome	0.349009	0.354983	0.000543	0.023311	0.046621
SFS	HS	NA19313-NA19334	R1	250000	chromosome	0.342355	0.338829	0.000345	0.018576	0.037151
SFS	HS	NA19313-NA19334	R1	9999999	chromosome	0.352555	0.352158	0.000323	0.017973	0.035947
SFS	PO	NA19313-NA19331	Kin	10000	chromosome	0.256689	0.252178	0.000108	0.010394	0.020788
SFS	PO	NA19313-NA19331	Kin	50000	chromosome	0.240844	0.242276	0.000015	0.003906	0.007811
SFS	PO	NA19313-NA19331	Kin	100000	chromosome	0.245676	0.247882	0.000010	0.003235	0.006469
SFS	PO	NA19313-NA19331	Kin	250000	chromosome	0.245525	0.246355	0.000005	0.002286	0.004571
SFS	PO	NA19313-NA19331	Kin	9999999	chromosome	0.246282	0.246279	0.000009	0.002937	0.005875
SFS	PO	NA19313-NA19331	R0	10000	chromosome	0.005439	0.008336	0.000143	0.011971	0.023943
SFS	PO	NA19313-NA19331	R0	50000	chromosome	0.011826	0.018005	0.000070	0.008381	0.016762
SFS	PO	NA19313-NA19331	R0	100000	chromosome	0.012104	0.010688	0.000016	0.003939	0.007878
SFS	PO	NA19313-NA19331	R0	250000	chromosome	0.007804	0.010289	0.000014	0.003757	0.007515
SFS	PO	NA19313-NA19331	R0	9999999	chromosome	0.010877	0.010894	0.000030	0.005449	0.010898
SFS	PO	NA19313-NA19331	R1	10000	chromosome	0.537972	0.522290	0.001416	0.037631	0.075263
SFS	PO	NA19313-NA19331	R1	50000	chromosome	0.484099	0.499541	0.000364	0.019074	0.038148
SFS	PO	NA19313-NA19331	R1	100000	chromosome	0.504040	0.510373	0.000148	0.012185	0.024371
SFS	PO	NA19313-NA19331	R1	250000	chromosome	0.495750	0.503305	0.000074	0.008600	0.017201
SFS	PO	NA19313-NA19331	R1	9999999	chromosome	0.504305	0.504285	0.000026	0.005121	0.010242
SFS	UN	NA19027-NA19313	Kin	10000	chromosome	0.015843	0.002203	0.000637	0.025249	0.050497
SFS	UN	NA19027-NA19313	Kin	50000	chromosome	0.011817	0.007830	0.000099	0.009949	0.019899
SFS	UN	NA19027-NA19313	Kin	100000	chromosome	0.004200	0.006761	0.000041	0.006367	0.012735
SFS	UN	NA19027-NA19313	Kin	250000	chromosome	0.005931	0.008301	0.000046	0.006807	0.013614
SFS	UN	NA19027-NA19313	Kin	9999999	chromosome	0.001517	0.001531	0.000028	0.005317	0.010635
SFS	UN	NA19027-NA19313	R0	10000	chromosome	0.454175	0.492806	0.005218	0.072234	0.144468
SFS	UN	NA19027-NA19313	R0	50000	chromosome	0.463612	0.474352	0.000896	0.029935	0.059869
SFS	UN	NA19027-NA19313	R0	100000	chromosome	0.487205	0.479258	0.000373	0.019318	0.038637
SFS	UN	NA19027-NA19313	R0	250000	chromosome	0.482065	0.474683	0.000417	0.020431	0.040863
SFS	UN	NA19027-NA19313	R0	9999999	chromosome	0.495458	0.495385	0.000253	0.015917	0.031833
SFS	UN	NA19027-NA19313	R1	10000	chromosome	0.235902	0.236208	0.000243	0.015598	0.031197
SFS	UN	NA19027-NA19313	R1	50000	chromosome	0.216344	0.208369	0.000090	0.009499	0.018997
SFS	UN	NA19027-NA19313	R1	100000	chromosome	0.218360	0.218484	0.000026	0.005062	0.010123
SFS	UN	NA19027-NA19313	R1	250000	chromosome	0.220742	0.219014	0.000027	0.005153	0.010306
SFS	UN	NA19027-NA19313	R1	9999999	chromosome	0.223090	0.223089	0.000008	0.002763	0.005527
SFS	UN	NA19027-NA19331	Kin	10000	chromosome	0.008177	-0.001683	0.000409	0.020215	0.040429
SFS	UN	NA19027-NA19331	Kin	50000	chromosome	0.009010	0.006485	0.000045	0.006683	0.013366
SFS	UN	NA19027-NA19331	Kin	100000	chromosome	0.009891	0.013022	0.000021	0.004538	0.009076
SFS	UN	NA19027-NA19331	Kin	250000	chromosome	0.007447	0.007271	0.000010	0.003119	0.006238
SFS	UN	NA19027-NA19331	Kin	9999999	chromosome	-0.001296	-0.001300	0.000020	0.004431	0.008862
SFS	UN	NA19027-NA19331	R0	10000	chromosome	0.473032	0.502137	0.004296	0.065547	0.131094
SFS	UN	NA19027-NA19331	R0	50000	chromosome	0.470065	0.477779	0.000477	0.021852	0.043703
SFS	UN	NA19027-NA19331	R0	100000	chromosome	0.467940	0.457647	0.000209	0.014440	0.028880
SFS	UN	NA19027-NA19331	R0	250000	chromosome	0.475374	0.475979	0.000105	0.010230	0.020460
SFS	UN	NA19027-NA19331	R0	9999999	chromosome	0.504293	0.504236	0.000216	0.014694	0.029388
SFS	UN	NA19027-NA19331	R1	10000	chromosome	0.197271	0.184582	0.000186	0.013621	0.027243
SFS	UN	NA19027-NA19331	R1	50000	chromosome	0.195504	0.191757	0.000043	0.006577	0.013154
SFS	UN	NA19027-NA19331	R1	100000	chromosome	0.201988	0.202619	0.000019	0.004332	0.008664
SFS	UN	NA19027-NA19331	R1	250000	chromosome	0.196499	0.196960	0.000005	0.002283	0.004566
SFS	UN	NA19027-NA19331	R1	9999999	chromosome	0.194990	0.194984	0.000005	0.002202	0.004405
SFS	UN	NA19027-NA19334	Kin	10000	chromosome	0.005657	0.002860	0.000281	0.016752	0.033504
SFS	UN	NA19027-NA19334	Kin	50000	chromosome	0.005482	0.008651	0.000053	0.007258	0.014517
SFS	UN	NA19027-NA19334	Kin	100000	chromosome	0.004967	0.011079	0.000028	0.005270	0.010540
SFS	UN	NA19027-NA19334	Kin	250000	chromosome	0.002184	0.002480	0.000012	0.003473	0.006947
SFS	UN	NA19027-NA19334	Kin	9999999	chromosome	-0.005586	-0.005579	0.000017	0.004092	0.008184
SFS	UN	NA19027-NA19334	R0	10000	chromosome	0.482474	0.489274	0.002633	0.051313	0.102626
SFS	UN	NA19027-NA19334	R0	50000	chromosome	0.482912	0.473016	0.000506	0.022501	0.045003
SFS	UN	NA19027-NA19334	R0	100000	chromosome	0.484406	0.465131	0.000271	0.016462	0.032925
SFS	UN	NA19027-NA19334	R0	250000	chromosome	0.493120	0.492197	0.000120	0.010936	0.021872
SFS	UN	NA19027-NA19334	R0	9999999	chromosome	0.517505	0.517450	0.000166	0.012894	0.025787
SFS	UN	NA19027-NA19334	R1	10000	chromosome	0.213721	0.210657	0.000223	0.014950	0.029899
SFS	UN	NA19027-NA19334	R1	50000	chromosome	0.211981	0.214232	0.000035	0.005954	0.011909
SFS	UN	NA19027-NA19334	R1	100000	chromosome	0.209957	0.215156	0.000031	0.005596	0.011191
SFS	UN	NA19027-NA19334	R1	250000	chromosome	0.208665	0.209304	0.000006	0.002502	0.005005
SFS	UN	NA19027-NA19334	R1	9999999	chromosome	0.208986	0.208988	0.000005	0.002262	0.004525
SFS	UN	NA19042-NA19313	Kin	10000	chromosome	0.000158	-0.003563	0.000387	0.019664	0.039328
SFS	UN	NA19042-NA19313	Kin	50000	chromosome	-0.003970	-0.001311	0.000094	0.009718	0.019436
SFS	UN	NA19042-NA19313	Kin	100000	chromosome	0.005574	0.010916	0.000053	0.007282	0.014564
SFS	UN	NA19042-NA19313	Kin	250000	chromosome	-0.001836	0.001350	0.000043	0.006579	0.013157
SFS	UN	NA19042-NA19313	Kin	9999999	chromosome	0.004232	0.004250	0.000014	0.003759	0.007518
SFS	UN	NA19042-NA19313	R0	10000	chromosome	0.499533	0.509095	0.003387	0.058197	0.116393
SFS	UN	NA19042-NA19313	R0	50000	chromosome	0.512177	0.503627	0.000891	0.029842	0.059684
SFS	UN	NA19042-NA19313	R0	100000	chromosome	0.483226	0.466930	0.000476	0.021810	0.043620
SFS	UN	NA19042-NA19313	R0	250000	chromosome	0.505587	0.495719	0.000403	0.020084	0.040167
SFS	UN	NA19042-NA19313	R0	9999999	chromosome	0.487437	0.487350	0.000123	0.011096	0.022191
SFS	UN	NA19042-NA19313	R1	10000	chromosome	0.225887	0.217407	0.000252	0.015859	0.031718
SFS	UN	NA19042-NA19313	R1	50000	chromosome	0.215216	0.218399	0.000040	0.006325	0.012650
SFS	UN	NA19042-NA19313	R1	100000	chromosome	0.222102	0.225504	0.000032	0.005647	0.011294
SFS	UN	NA19042-NA19313	R1	250000	chromosome	0.217862	0.218713	0.000019	0.004389	0.008778
SFS	UN	NA19042-NA19313	R1	9999999	chromosome	0.226049	0.226049	0.000007	0.002708	0.005417
SFS	UN	NA19042-NA19331	Kin	10000	chromosome	-0.006858	-0.018032	0.000472	0.021737	0.043474
SFS	UN	NA19042-NA19331	Kin	50000	chromosome	-0.004794	-0.006031	0.000026	0.005147	0.010295
SFS	UN	NA19042-NA19331	Kin	100000	chromosome	0.006292	0.007995	0.000017	0.004176	0.008352
SFS	UN	NA19042-NA19331	Kin	250000	chromosome	-0.003268	-0.005058	0.000015	0.003810	0.007619
SFS	UN	NA19042-NA19331	Kin	9999999	chromosome	-0.001856	-0.001863	0.000008	0.002875	0.005749
SFS	UN	NA19042-NA19331	R0	10000	chromosome	0.523202	0.558905	0.005498	0.074146	0.148291
SFS	UN	NA19042-NA19331	R0	50000	chromosome	0.515663	0.519627	0.000288	0.016967	0.033933
SFS	UN	NA19042-NA19331	R0	100000	chromosome	0.479300	0.473699	0.000185	0.013596	0.027192
SFS	UN	NA19042-NA19331	R0	250000	chromosome	0.510933	0.516806	0.000164	0.012799	0.025597
SFS	UN	NA19042-NA19331	R0	9999999	chromosome	0.506164	0.506156	0.000092	0.009575	0.019149
SFS	UN	NA19042-NA19331	R1	10000	chromosome	0.189068	0.172430	0.000244	0.015619	0.031239
SFS	UN	NA19042-NA19331	R1	50000	chromosome	0.198039	0.193931	0.000037	0.006092	0.012184
SFS	UN	NA19042-NA19331	R1	100000	chromosome	0.197650	0.199103	0.000011	0.003344	0.006688
SFS	UN	NA19042-NA19331	R1	250000	chromosome	0.192262	0.189485	0.000016	0.003946	0.007892
SFS	UN	NA19042-NA19331	R1	9999999	chromosome	0.194265	0.194263	0.000004	0.001900	0.003801
SFS	UN	NA19042-NA19334	Kin	10000	chromosome	-0.004399	-0.025913	0.000449	0.021201	0.042402
SFS	UN	NA19042-NA19334	Kin	50000	chromosome	-0.011553	-0.011216	0.000028	0.005279	0.010558
SFS	UN	NA19042-NA19334	Kin	100000	chromosome	0.002615	0.005049	0.000026	0.005108	0.010217
SFS	UN	NA19042-NA19334	Kin	250000	chromosome	-0.005987	-0.007070	0.000015	0.003874	0.007747
SFS	UN	NA19042-NA19334	Kin	9999999	chromosome	-0.003504	-0.003497	0.000010	0.003167	0.006335
SFS	UN	NA19042-NA19334	R0	10000	chromosome	0.513983	0.580379	0.004525	0.067268	0.134536
SFS	UN	NA19042-NA19334	R0	50000	chromosome	0.537117	0.535969	0.000299	0.017285	0.034570
SFS	UN	NA19042-NA19334	R0	100000	chromosome	0.491762	0.483953	0.000259	0.016107	0.032214
SFS	UN	NA19042-NA19334	R0	250000	chromosome	0.519030	0.522355	0.000154	0.012395	0.024789
SFS	UN	NA19042-NA19334	R0	9999999	chromosome	0.511049	0.510990	0.000101	0.010041	0.020082
SFS	UN	NA19042-NA19334	R1	10000	chromosome	0.205283	0.197204	0.000183	0.013532	0.027064
SFS	UN	NA19042-NA19334	R1	50000	chromosome	0.201510	0.200678	0.000024	0.004916	0.009831
SFS	UN	NA19042-NA19334	R1	100000	chromosome	0.208700	0.213940	0.000036	0.006028	0.012055
SFS	UN	NA19042-NA19334	R1	250000	chromosome	0.205082	0.206180	0.000009	0.003023	0.006046
SFS	UN	NA19042-NA19334	R1	9999999	chromosome	0.207572	0.207573	0.000006	0.002416	0.004833
